# Supplementary material for: Identification and characterization of miRNAs in ripening fruit of Lycium barbarum L. using high-throughput sequencing
Source: Front Plant Sci. 2015 Sep 25;6:778. doi: 10.3389/fpls.2015.00778 (PMC4585183; doi:10.3389/fpls.2015.00778)
Supplement: Table S1 — List of primers used for stem-loop reverse transcription and qRT-PCR. URP indicate the universe reverse primer used for miRNA qRT-PCR. [file Table1.XLSX]

## Sheet: Table S1
Table S1 List of primers used for stem-loop reverse transcription and qRT-PCR.
Gene name	Forward primer	Stem-loop reverse transcription primer or reverse primer
miR156j	GCGGCGGTGACAGAAGAG	GTTGGCTCTGGTGCAGGGTCCGAGGTATTCGCACCAGAGCCAACTCTCGTG
miR164d	GCGGCGGTGGAGAAGCAG	GTTGGCTCTGGTGCAGGGTCCGAGGTATTCGCACCAGAGCCAACAGCACG
miR167a	GCGGCGGTGAAGCTGCCA	GTTGGCTCTGGTGCAGGGTCCGAGGTATTCGCACCAGAGCCAACTAGATC
miR168a	GCGGCGGTCGCTTGGTGC	GTTGGCTCTGGTGCAGGGTCCGAGGTATTCGCACCAGAGCCAACGTCCCG
miR171a	GCGGCGGTGATTGAGCCG	GTTGGCTCTGGTGCAGGGTCCGAGGTATTCGCACCAGAGCCAACAATATC
miR403	GCGGCGGTTAGATTCACGC	GTTGGCTCTGGTGCAGGGTCCGAGGTATTCGCACCAGAGCCAACCGAGTT
miR5538	GCGGCGGACTGAACTC	GTTGGCTCTGGTGCAGGGTCCGAGGTATTCGCACCAGAGCCAACGCAGCA
miR02	GCGGCGGAAACCCTCAGCG	GTTGGCTCTGGTGCAGGGTCCGAGGTATTCGCACCAGAGCCAACGTTATG
miR28	GCGGCGGTCGAACCCGTG	GTTGGCTCTGGTGCAGGGTCCGAGGTATTCGCACCAGAGCCAACGGCTTG
miR01	GCGGCGGTTGCCGACTCC	GTTGGCTCTGGTGCAGGGTCCGAGGTATTCGCACCAGAGCCAACGTGGTA
miR40	GCGGCGGTCTTTCCTACG	GTTGGCTCTGGTGCAGGGTCCGAGGTATTCGCACCAGAGCCAACGGTATG
miR13	GCGGCGGGCGAAAGTCGT	GTTGGCTCTGGTGCAGGGTCCGAGGTATTCGCACCAGAGCCAACCGGGTC
miR09	GCGGCGGTTGCCAATTCC	GTTGGCTCTGGTGCAGGGTCCGAGGTATTCGCACCAGAGCCAACTCGGAA
URP	GTGCAGGGTCCGAGGT
LbMAP3K3	TCTCTCTCTCTCTCTCTCTCTTCTTTC	ACCATGGCCTACTGCTTCAC
Lbcid14	TCTGCTGATCAAGGTGATGC	TCATTGCCAAAGAACCAACA
LbDXS	CAGTGGAATTCCCATTGAGG	GCAGAATCGTGCATCAGCTA
LbWRKY8	TGATTGTCTGTTCTCTCTCTCTTTTT	GCTGTTGTGGTGATGGACAG
LbGRAS	CCAGATTTTTCAGGCCTCTG	AAACGGTGTGGGATTTCTTG
LbβFFase	AACCTTGCTGTGTGCTGATG	TCGGGTTTAAGGAGAAGCAA
LbFK	TATGCCGTGTCAGCAAAAAG	GTCTTTCAAATTGCCCGAAA
LbMAP3K1	GCGTTTTGACAATTGCAGTC	GCGTCGTAATCGACGTTTTT
LbE2H	TCCACTTCCTTCTTCCTCTCTC	CATTTCACGACGTTTGCTTG
LbE2	CTAAGGGATTGGCATCATGG	TGCAGAAAGTCTAAAGGTCCAG
LbP-gp	ACGATCGTGGTTGCACATAG	GACGTCGAGCCTGTTACCAT
LbMBB1	TCCTTTCTCCTCAACCTCACA	AAAGGGGATGGAAACATGAA
LbCNR	AGTTCGAGCTGAAGCAGCAT	GCGGCTTATTCATTTTGTCC
LbOACPT	TCTCGCCTTTCTGCAGTTTT	CAAATGAAGCTACCAGCAGGA
Actin1	CTCAGCACCTTCCAGCAGAT	TAACACTGCAACCGCATTTC
Note: URP indicate the universe reverse primer used for miRNA qRT-PCR.
