# Supplementary material for: Identification and characterization of miRNAs in ripening fruit of Lycium barbarum L. using high-throughput sequencing
Source: Front Plant Sci. 2015 Sep 25;6:778. doi: 10.3389/fpls.2015.00778 (PMC4585183; doi:10.3389/fpls.2015.00778)
Supplement: Table S2 — Sequence summary of high quality small RNA filtered. “a” and “b” indicate that raw and unique reads of small RNA mapped to Lycium barbarum transcriptome, respectively. [file Table2.XLSX]

## Sheet: Table S2
Table S2 Sequence summary of high quality small RNA filted
Sample	Raw Reads	Clean reads	Raw readsa	Unique readsb
S1	9893235	9,417,143 (95.19%)	6664963	1653759
S2	9225792	8,732,982 (94.66%)	5570823	2123155
S3	8756779	7,872,479 (89.90%)	5766159	2033148
S4	13161859	11,841,084 (89.97%)	6094972	1124267
Note: “a” and “b” indicate that raw and unique reads of small RNA mapped to Lycium barbarum transcriptome, respectively.
