# Supplementary material for: Identification and characterization of miRNAs in ripening fruit of Lycium barbarum L. using high-throughput sequencing
Source: Front Plant Sci. 2015 Sep 25;6:778. doi: 10.3389/fpls.2015.00778 (PMC4585183; doi:10.3389/fpls.2015.00778)
Supplement: Table S3 — Classification and annotation of small RNA mapped to Lycium barbarum L. transcriptome. TAS, Trans-acting siRNA. [file Table3.XLSX]

## Sheet: Table S3
Table S3 Classification and annotation of small RNA mapped to Lycium barbarum L. transcriptome
Types	S1	S2	S3	S4
total	3,285,811/100.00%	2,696,564/100.00%	2,792,240/100.00%	4,353,810/100.00%
rRNA	635,029/19.33%	487,877/18.09%	402,724/14.42%	536,783/12.33%
tRNA	11,763/0.36%	10,496/0.39%	17,065/0.61%	13,414/0.31%
snRNA	1,586/0.05%	1,884/0.07%	1,881/0.07%	1,366/0.03%
snoRNA	484/0.01%	1,456/0.05%	767/0.03%	4,310/0.10%
repeat	63,130/1.92%	40,611/1.51%	33,836/1.21%	23,255/0.53%
known_miRNA	470,469/14.32%	279,636/10.37%	485,859/17.40%	1,376,000/31.60%
novel_miRNA	37,860/1.15%	33,309/1.24%	105,735/3.79%	37,026/0.85%
TAS	38,955/1.19%	24,228/0.90%	27,442/0.98%	14,474/0.33%
other	2,026,535/61.68%	1,817,067/67.38%	1,716,931/61.49%	2,347,182/53.91%
Note: TAS, Trans-acting siRNA
