# Supplementary material for: Identification and characterization of miRNAs in ripening fruit of Lycium barbarum L. using high-throughput sequencing
Source: Front Plant Sci. 2015 Sep 25;6:778. doi: 10.3389/fpls.2015.00778 (PMC4585183; doi:10.3389/fpls.2015.00778)
Supplement: Table S4 — Expression profile of miRNAs* in ripening fruits. The expression profile of miRNA/miRNA* were presented in the number of raw reads. “/” indicate that no read was detected in the four libraries. P1, P2, and P3 indicated these LbamRNAs derived from genes encoding glutathione S-transferase T1-like, unnamed protein, and simiate protein, respectively. [file Table4.XLSX]

## Sheet: Table S4
Table S4 expression profile of miRNAs* in ripening fruits
miRNA*	S1	S2	S3	S4	Pair
miR01*	170	276	512	111
miR02*	53	65	140	112
miR03*	3	8	9	1	P1
miR04*	1	11	10	5
miR05*	31	27	105	45	P2
miR06*	1	7	8	5
miR07*	1	5	2	1	P3
miR08*	6	27	22	20
miR09*	3	9	7	4
miR10*	149	126	199	127
miR11*	7	61	26	17
miR12*	2	13	4	4
miR13*	1085	769	2113	510
miR14*	17	86	64	18
miR15*	0	0	1	0
miR16*	12	0	5	3	P2
miR17*	0	6	5	1	P3
miR18*	0	3	55	6
miR19*	0	2	2	0
miR20*	0	1	0	0
miR21*	9	4	1	1
miR22*	0	0	1	0
miR23*	1	0	0	2
miR24*	1	0	0	0
miR25*	0	1	0	1
miR26*	0	0	2	0
miR27*	0	1	0	0
miR28*	0	0	0	4
miR29*	0	0	2	0
miR30*	/	/	/	/
miR31*	452	1469	1427	547
miR32*	/	/	/	/
miR33*	1	1	2	2
miR34*	/	/	/	/
miR35*	/	/	/	/
miR36*	/	/	/	/
miR37*	/	/	/	/
miR38*	51	83	138	16
miR39*	/	/	/	/
miR40*	1	0	8	0
miR41*	/	/	/	/
miR42*	/	/	/	/
miR43*	/	/	/	/
miR44*	0	4	0	0
miR45*	0	0	3	0	P1
miR46*	1	0	0	0
miR47*	123	459	714	148
miR48*	/	/	/	/
miR49*	0	1	1	0
miR50*	1	0	0	0
Note: the expression profile of miRNA/miRNA* were presented in the number of raw reads. "/" indicate that no read was detected in the four libraries. P1, P2, and P3 indicated these mRNAs derived from glutathione S-transferase T1-like, unnamed protein, and simiate protein, respectively
