# Supplementary material for: Identification and characterization of miRNAs in ripening fruit of Lycium barbarum L. using high-throughput sequencing
Source: Front Plant Sci. 2015 Sep 25;6:778. doi: 10.3389/fpls.2015.00778 (PMC4585183; doi:10.3389/fpls.2015.00778)
Supplement: Table S5 — Annotation of miRNA target genes in Lycium barbarum L. [file Table5.XLSX]

## Sheet: Table S5
Table S5 Annotation of miRNA target genes in Lycium barbarum.
miRNAs	Targets	Annotation
miR164a,miR164c,miR164e	unigene145759	nam-like protein 14, partial [Petunia x hybrida]
miR6025a,miR6025d	unigene164463	NBS-coding resistance gene analog [Nicotiana tabacum]
miR169f.1	unigene168003	disease resistance protein RGH4 [Solanum fernandezianum]
miR156a,miR156g,miR156j,miR157a	unigene182673	unnamed protein product [Vitis vinifera]
miR166a,miR166g-3p,miR166m	unigene18747	PREDICTED: homeobox-leucine zipper protein ATHB-15-like [Vitis vinifera] gi|296081833|emb|CBI20838.3| unnamed protein product [Vitis vinifera]
miR6025a	unigene18781	NBS-coding resistance gene analog [Nicotiana tabacum]
miR6025a	unigene19958	tospovirus resistance protein E [Solanum lycopersicum]
miR167a	unigene202937	unnamed protein product [Vitis vinifera]
miR160a,miR160e-5p	unigene21050	PREDICTED: auxin response factor 18 [Vitis vinifera]
miR160a,miR160e-5p	unigene21050	unnamed protein product [Vitis vinifera]
miR157a	unigene21588	unknown [Populus trichocarpa]
miR156j	unigene215939	f-box family protein [Populus trichocarpa] gi|222860863|gb|EEE98405.1| f-box family protein [Populus trichocarpa]
miR164e	unigene252733	nam-like protein 14, partial [Petunia x hybrida]
miR2111a-5p	unigene25711	PREDICTED: F-box/kelch-repeat protein At3g27150-like [Vitis vinifera]
miR6164a	unigene26146	aluminum-induced protein [Codonopsis lanceolata]
miR156j	unigene26658	RecName: Full=50S ribosomal protein L3, chloroplastic; Flags: Precursor gi|189096128|pdb|3BBO|F Chain F, Homology Model For The Spinach Chloroplast 50s Subunit Fitted To 9.4a Cryo-Em Map Of The 70s Chlororibosome gi|3298437|dbj|BAA31509.1| chloroplast ribosomal protein L3 [Nicotiana tabacum]
miR156j	unigene27382	PREDICTED: uncharacterized protein LOC100257141 [Vitis vinifera]
miR156a,miR156g	unigene27804	E3 ubiquitin-protein ligase PUB24 [Arabidopsis thaliana]
miR156a,miR156g	unigene29052	PREDICTED: uncharacterized protein LOC100245000 [Vitis vinifera]
miR167a,miR167d-5p	unigene30012	PREDICTED: multidrug and toxin extrusion protein 2-like [Vitis vinifera]
miR156j	unigene30954	ubiquitin carrier protein 4 [Glycine max] gi|6066285|gb|AAF03236.1|AF180143_1 ubiquitin carrier protein 4 [Glycine max]
miR169t	unigene31189	beta-mannosidase enzyme precursor [Solanum lycopersicum] gi|17226270|gb|AAL37714.1|AF403444_1 beta-mannosidase enzyme [Solanum lycopersicum] gi|17226296|gb|AAL37719.1|AF413204_1 beta-mannosidase [Solanum lycopersicum]
miR166m	unigene32368	conserved hypothetical protein [Ricinus communis] gi|223535442|gb|EEF37112.1| conserved hypothetical protein [Ricinus communis]
miR167a	unigene32898	RNA-binding protein RZ-1 [Capsicum annuum]
miR156a,miR156g,miR156j,miR157a	unigene32995	promoter-binding protein SPL9 [Vitis vinifera]
miR403	unigene33199	PREDICTED: F-box protein PP2-A12-like [Glycine max]
miR156j	unigene33211	conserved hypothetical protein [Ricinus communis] gi|223537106|gb|EEF38740.1| conserved hypothetical protein [Ricinus communis]
miR156a,miR156g	unigene33248	U4/U6 small nuclear ribonucleoprotein Prp3-like
miR156j,miR157a	unigene33399	predicted protein [Populus trichocarpa] gi|222851159|gb|EEE88706.1| predicted protein [Populus trichocarpa]
miR6022	unigene33811	heterogeneous nuclear ribonucleoprotein A3-like
miR164a,miR164c	unigene33902	RecName: Full=Sulfite reductase 1 [ferredoxin], chloroplastic; Short=NtSiR1; Flags: Precursor gi|3721540|dbj|BAA33531.1| sulfite reductase [Nicotiana tabacum] gi|3738234|dbj|BAA33796.1| sulfite reductase [Nicotiana tabacum]
miR156j	unigene33962	PREDICTED: UDP-glycosyltransferase 92A1-like [Vitis vinifera]
miR6025a,miR6025d	unigene34157	PREDICTED: mitochondrial substrate carrier family protein Q [Vitis vinifera] gi|297745646|emb|CBI40811.3| unnamed protein product [Vitis vinifera]
miR156a,miR156g,miR156j,miR157a	unigene35291	unnamed protein product [Vitis vinifera]
miR160a	unigene35919	cell cycle switch 52B [Solanum lycopersicum var. cerasiforme]
miR156j	unigene36413	glycolate oxidase, partial [Nicotiana tabacum]
miR6164a	unigene38056	non-LTR reverse transcriptase [Arabidopsis cebennensis]
miR166a	unigene40830	predicted protein [Populus trichocarpa] gi|222849321|gb|EEE86868.1| predicted protein [Populus trichocarpa]
miR6164a	unigene41898	putative dehydration-responsive element binding protein [Broussonetia papyrifera]
miR169h,miR169t,miR169f.1	unigene43810	Nuclear transcription factor Y subunit A-3, putative [Ricinus communis] gi|223539430|gb|EEF41020.1| Nuclear transcription factor Y subunit A-3, putative [Ricinus communis]
miR169h,miR169f.1	unigene44299	YA2 [Petunia x hybrida]
miR157a	unigene44533	ovule receptor-like kinase 28 [Solanum chacoense]
miR164a,miR164c,miR164d,miR164e	unigene44793	PREDICTED: uncharacterized protein LOC100263281 [Vitis vinifera]
miR156j	unigene44796	PREDICTED: putative F-box/LRR-repeat protein At5g02930-like [Vitis vinifera]
miR157a	unigene44894	ubiquitin conjugating enzyme S [Camellia oleifera]
miR6164a/NAC1	unigene45067	nam-like protein 10 [Petunia x hybrida]
miR164e	unigene45500	UDP-glucuronate decarboxylase 1 [Nicotiana tabacum]
miR171a	unigene45989	unknown [Solanum melongena]
miR156j	unigene46424	unnamed protein product [Vitis vinifera]
miR169h,miR169t,miR169f.1	unigene46782	PREDICTED: nuclear transcription factor Y subunit A-1-like [Vitis vinifera]
miR171a	unigene48066	PREDICTED: scarecrow-like protein 6-like [Vitis vinifera]
miR1863a	unigene48117	putative polyprotein [Solanum lycopersicum]
miR156a,miR156g,miR156j	unigene48536	predicted protein [Populus trichocarpa] gi|222860551|gb|EEE98098.1| predicted protein [Populus trichocarpa]
miR164d	unigene486138	hypothetical protein SNOG_07716 [Phaeosphaeria nodorum SN15] gi|160701812|gb|EAT85182.2| hypothetical protein SNOG_07716 [Phaeosphaeria nodorum SN15]
miR160a,miR160e-5p	unigene49120	Auxin response factor, putative [Ricinus communis] gi|223541394|gb|EEF42945.1| Auxin response factor, putative [Ricinus communis]
miR169h	unigene49128	YA4 [Petunia x hybrida]
miR156a,miR156g,miR156j,miR157a	unigene49188	PREDICTED: squamosa promoter-binding-like protein 4 [Vitis vinifera] gi|302143318|emb|CBI21879.3| unnamed protein product [Vitis vinifera]
miR156j	unigene49601	mitogen-activated protein kinase kinase kinase 2-like [Glycine max] gi|345651737|gb|AEO14878.1| rsmv23 protein [Glycine max]
miR166d-5p	unigene50303	N-ethylmaleimide-sensitive factor [Toxoplasma gondii]
miR6022	unigene50819	RecName: Full=DNA damage-binding protein 1; AltName: Full=UV-damaged DNA-binding protein 1 gi|49484911|gb|AAT66742.1| UV-damaged DNA binding protein 1 [Solanum cheesmaniae]
miR166b-5p	unigene50842	hypothetical protein VITISV_023239 [Vitis vinifera]
miR6164a	unigene51322	PREDICTED: alpha-taxilin [Vitis vinifera] gi|296086051|emb|CBI31492.3| unnamed protein product [Vitis vinifera]
miR156a,miR156g	unigene51519	Disease resistance protein RGA2, putative [Ricinus communis] gi|223539207|gb|EEF40800.1| Disease resistance protein RGA2, putative [Ricinus communis]
miR6164a	unigene51726	uncharacterized protein LOC100306161 [Glycine max] gi|255627733|gb|ACU14211.1| unknown [Glycine max]
miR156a,miR156g	unigene51884	cytochrome P450 [Populus trichocarpa] gi|222873272|gb|EEF10403.1| cytochrome P450 [Populus trichocarpa]
miR6025d	unigene52006	NBS-LRR protein [Solanum acaule]
miR156j	unigene52189	PREDICTED: putative clathrin assembly protein At4g40080-like [Vitis vinifera] gi|297745712|emb|CBI41037.3| unnamed protein product [Vitis vinifera]
miR156a,miR156g,miR156j,miR157a	unigene52278	unnamed protein product [Vitis vinifera]
miR167a/OACPT	unigene52474	acyl-ACP thioesterase [Capsicum annuum]
miR157a	unigene52760	PREDICTED: pyruvate kinase isozyme A, chloroplastic [Vitis vinifera]
miR6025a	unigene52785	unnamed protein product [Vitis vinifera]
miR156j	unigene53025	WRKY8, partial [Panax quinquefolius]
miR6164a	unigene53278	Peroxisomal membrane protein, putative [Ricinus communis] gi|223542944|gb|EEF44480.1| Peroxisomal membrane protein, putative [Ricinus communis]
miR403	unigene53626	AGO2A2 [Solanum lycopersicum]
miR156j	unigene53792	Serine/threonine-protein kinase cdk9, putative [Ricinus communis] gi|223548239|gb|EEF49730.1| Serine/threonine-protein kinase cdk9, putative [Ricinus communis]
miR156a,miR156g	unigene54200	lectin receptor kinase-like protein [Nicotiana benthamiana]
miR164a,miR164c,miR164d,miR164e	unigene54259	nam-like protein 18 [Petunia x hybrida]
miR168a,miR168a	unigene54884	argonaute1-2, partial [Solanum lycopersicum]
miR156a,miR156g,miR156j,miR157a	unigene54887	PREDICTED: squamosa promoter-binding-like protein 12-like [Vitis vinifera]
miR5538	unigene54897	Poly (A) RNA polymerase cid14 [Gossypium arboreum]
miR156a	unigene55304	predicted protein [Populus trichocarpa] gi|222848187|gb|EEE85734.1| predicted protein [Populus trichocarpa]
miR6164a	unigene55339	unnamed protein product [Vitis vinifera]
miR156a,miR156g,miR156j	unigene55398	squamosa promoter binding protein-like protein [Capsicum annuum]
miR167a	unigene55441	PREDICTED: uncharacterized protein LOC100243991 [Vitis vinifera] gi|296081636|emb|CBI20641.3| unnamed protein product [Vitis vinifera]
miR156j	unigene55479	PREDICTED: U-box domain-containing protein 8-like [Vitis vinifera] gi|359497783|ref|XP_003635641.1| PREDICTED: U-box domain-containing protein 8-like [Vitis vinifera] gi|147827038|emb|CAN62279.1| hypothetical protein VITISV_042771 [Vitis vinifera] gi|296084802|emb|CBI25940.3| unnamed protein product [Vitis vinifera]
miR6025a	unigene55573	temperature-induced lipocalin [Solanum tuberosum]
miR403	unigene55619	PREDICTED: F-box protein PP2-A12 [Vitis vinifera]
miR482c	unigene55825	predicted protein [Populus trichocarpa] gi|222852250|gb|EEE89797.1| predicted protein [Populus trichocarpa]
miR156a	unigene56003	PREDICTED: probable 1-deoxy-D-xylulose-5-phosphate synthase, chloroplastic-like [Vitis vinifera] gi|296081990|emb|CBI20995.3| unnamed protein product [Vitis vinifera]
miR171a	unigene56126	GRAS family transcription regulator [Capsicum annuum]
miR160a,miR160e-5p	unigene56257	auxin response factor 17 [Solanum lycopersicum] gi|313509556|gb|ADR66030.1| auxin response factor 17 [Solanum lycopersicum]
miR156j	unigene56559	hypothetical protein VITISV_019845 [Vitis vinifera]
miR6164a	unigene56630	predicted protein [Populus trichocarpa] gi|222842504|gb|EEE80051.1| predicted protein [Populus trichocarpa]
miR156j	unigene57044	ubiquitin-conjugating enzyme h, putative [Ricinus communis] gi|223549063|gb|EEF50552.1| ubiquitin-conjugating enzyme h, putative [Ricinus communis]
miR157a	unigene57594	PREDICTED: replication factor C subunit 1-like [Vitis vinifera]
miR2911	unigene57816	PREDICTED: formin-like protein 6-like [Vitis vinifera]
miR156a,miR156g,miR156j,miR157a	unigene58287	PREDICTED: squamosa promoter-binding-like protein 6-like [Vitis vinifera]
miR160a,miR160e-5p	unigene58573	putative auxin response factor ARF16 [Malus x domestica]
miR6164a	unigene58578	peptidyl-tRNA hydrolase II (PTH2) family protein, partial [Silene latifolia]
miR156j	unigene58715	putative phosphatidylinositol 4-phosphate 5-kinase [Nicotiana rustica]
miR2111a-5p	unigene58737	leucine zipper-ef-hand containing transmembrane protein, putative [Ricinus communis] gi|223545824|gb|EEF47327.1| leucine zipper-ef-hand containing transmembrane protein, putative [Ricinus communis]
miR157a	unigene58771	MADS-box protein AGL75, partial [Aquilegia coerulea]
miR6164a	unigene58801	predicted protein [Populus trichocarpa] gi|222850423|gb|EEE87970.1| predicted protein [Populus trichocarpa]
miR156j	unigene58891	PREDICTED: uncharacterized protein LOC100263337 [Vitis vinifera] gi|147769768|emb|CAN74471.1| hypothetical protein VITISV_033186 [Vitis vinifera]
miR169f.1	unigene59005	Alkylated DNA repair protein alkB, putative [Ricinus communis] gi|223545963|gb|EEF47466.1| Alkylated DNA repair protein alkB, putative [Ricinus communis]
miR156a	unigene59053	PREDICTED: uncharacterized protein LOC100264071 [Vitis vinifera]
miR169h	unigene59124	PREDICTED: uncharacterized protein YKR070W [Vitis vinifera] gi|296086087|emb|CBI31528.3| unnamed protein product [Vitis vinifera]
miR156j	unigene59192	chloroplast-specific ribosomal protein [Solanum lycopersicum] gi|51457950|gb|AAU03364.1| chloroplast-specific ribosomal protein [Solanum lycopersicum]
miR6164a	unigene59802	predicted protein [Populus trichocarpa] gi|222846324|gb|EEE83871.1| predicted protein [Populus trichocarpa]
miR6025a	unigene59895	plastid thioredoxin M precursor [Nicotiana tabacum]
miR156a	unigene59998	serine/threonine protein kinase, putative [Ricinus communis] gi|223526003|gb|EEF28382.1| serine/threonine protein kinase, putative [Ricinus communis]
miR156a,miR156g,miR156j,miR157a	unigene60056	unnamed protein product [Vitis vinifera]
miR156a,miR156g,miR156j,miR157a	unigene60176	PREDICTED: squamosa promoter-binding-like protein 6-like [Vitis vinifera]
miR169h,miR169t,miR169f.1	unigene60201	YA1 [Petunia x hybrida]
miR6164a	unigene60459	predicted protein [Populus trichocarpa] gi|222862869|gb|EEF00376.1| predicted protein [Populus trichocarpa]
miR164a,miR164c,miR164d	unigene60596	PREDICTED: protein FAR1-RELATED SEQUENCE 5-like [Vitis vinifera]
miR156j	unigene60646	LRR receptor-like serine/threonine-protein kinase FEI 1 precursor [Glycine max] gi|223452450|gb|ACM89552.1| leucine-rich repeat transmembrane protein kinase [Glycine max]
miR156j	unigene60777	unnamed protein product [Vitis vinifera]
miR162a	unigene61193	unnamed protein product [Vitis vinifera]
miR5301	unigene61204	Sec14 cytosolic factor, putative [Ricinus communis] gi|223539204|gb|EEF40797.1| Sec14 cytosolic factor, putative [Ricinus communis]
miR6164a	unigene61309	dirigent-like protein [Solanum tuberosum]
miR166a,miR166m	unigene61414	PHAVOLUTA-like HD-ZIPIII protein [Nicotiana sylvestris]
miR156j	unigene61579	catalytic, putative [Ricinus communis] gi|223537645|gb|EEF39268.1| catalytic, putative [Ricinus communis]
miR169h,miR169t,miR169f.1	unigene61642	PREDICTED: nuclear transcription factor Y subunit A-3-like [Vitis vinifera]
miR02	unigene620285	unnamed protein product [Vitis vinifera]
miR156j	unigene62225	unknown [Populus trichocarpa x Populus deltoides]
miR2111a-5p	unigene62317	PREDICTED: 5'-nucleotidase surE [Vitis vinifera] gi|297743037|emb|CBI35904.3| unnamed protein product [Vitis vinifera]
miR157a	unigene62446	predicted protein [Populus trichocarpa] gi|222837590|gb|EEE75955.1| predicted protein [Populus trichocarpa]
miR156j	unigene62551	PREDICTED: mitogen-activated protein kinase kinase kinase 1-like [Vitis vinifera]
miR156j	unigene62582	PREDICTED: uncharacterized protein LOC100245196 [Vitis vinifera]
miR2111a-5p	unigene62790	protein phosphatase 2C ABI2 homolog [Solanum lycopersicum] gi|258546336|dbj|BAI39595.1| protein phosphatase 2C ABI2 homolog [Solanum lycopersicum]
miR164e	unigene63129	hypothetical protein NitaMp104 [Nicotiana tabacum] gi|56806606|dbj|BAD83507.1| hypothetical protein (mitochondrion) [Nicotiana tabacum]
miR6164a	unigene63173	PREDICTED: uncharacterized protein At1g32220, chloroplastic [Vitis vinifera] gi|296082186|emb|CBI21191.3| unnamed protein product [Vitis vinifera]
miR156j	unigene63174	PREDICTED: protein MEI2-like 2-like [Vitis vinifera]
miR156g	unigene63184	P-glycoprotein [Solanum tuberosum]
miR156j	unigene63523	conserved hypothetical protein [Ricinus communis] gi|223537513|gb|EEF39138.1| conserved hypothetical protein [Ricinus communis]
miR156j	unigene63524	fructokinase [Solanum lycopersicum] gi|2102691|gb|AAB57733.1| fructokinase [Solanum lycopersicum]
miR156a	unigene63536	PREDICTED: rop guanine nucleotide exchange factor 1-like [Vitis vinifera]
miR166a,miR166g-3p,miR166m	unigene63565	unnamed protein product [Vitis vinifera]
miR1863a	unigene63779	PREDICTED: uncharacterized protein LOC100789964 [Glycine max]
miR6164a	unigene63873	hypothetical protein VITISV_029750 [Vitis vinifera]
miR166m	unigene63920	PREDICTED: subtilisin-like protease-like [Vitis vinifera]
miR169h,miR169t,miR169f.1	unigene63931	YA4 [Antirrhinum majus]
miR156g	unigene64150	hypothetical protein [Nicotiana tabacum]
miR157a	unigene64154	ribosomal RNA methyltransferase, putative [Ricinus communis] gi|223547931|gb|EEF49423.1| ribosomal RNA methyltransferase, putative [Ricinus communis]
miR6164a	unigene64165	hypothetical protein [Beta vulgaris subsp. vulgaris]
miR482c	unigene64271	NBS-coding resistance protein [Nicotiana repanda]
miR6164a	unigene64454	TPA: hypothetical protein ZEAMMB73_926325 [Zea mays]
miR6164a	unigene64588	PREDICTED: pentatricopeptide repeat-containing protein At2g20710, mitochondrial-like [Vitis vinifera]
miR482c	unigene64718	hypothetical protein VITISV_013549 [Vitis vinifera]
miR6164a	unigene64865	PREDICTED: K(+) efflux antiporter 4-like [Vitis vinifera]
miR156j	unigene65036	PERK1-like protein kinase [Nicotiana tabacum]
miR156j	unigene65099	PREDICTED: uncharacterized protein LOC100263731 [Vitis vinifera] gi|297741578|emb|CBI32710.3| unnamed protein product [Vitis vinifera]
miR6164a	unigene65111	PREDICTED: protein LURP-one-related 15-like [Glycine max]
miR156a	unigene65192	PREDICTED: psbB mRNA maturation factor Mbb1, chloroplastic [Vitis vinifera] gi|296083248|emb|CBI22884.3| unnamed protein product [Vitis vinifera]
miR157a	unigene65308	predicted protein [Populus trichocarpa] gi|118486085|gb|ABK94886.1| unknown [Populus trichocarpa] gi|222859995|gb|EEE97542.1| predicted protein [Populus trichocarpa]
miR156j	unigene65324	predicted protein [Populus trichocarpa] gi|222839705|gb|EEE78028.1| predicted protein [Populus trichocarpa]
miR2111a-5p	unigene65428	PREDICTED: B3 domain-containing protein Os11g0197600-like [Vitis vinifera]
miR6164a	unigene65560	uncharacterized protein LOC544002 [Solanum lycopersicum] gi|924634|gb|AAA80501.1| unknown [Solanum lycopersicum]
miR160a,miR160e-5p	unigene65633	auxin response factor 16 [Solanum lycopersicum] gi|300253178|gb|ADJ96591.1| auxin response factor 16 [Solanum lycopersicum]
miR6164a	unigene65752	acyltransferase 2 [Capsicum chinense]
miR164e	unigene65803	PREDICTED: uncharacterized protein LOC100266211 [Vitis vinifera]
miR6164a	unigene65846	WD-repeat protein, putative [Ricinus communis] gi|223550796|gb|EEF52282.1| WD-repeat protein, putative [Ricinus communis]
miR164d	unigene66030	beta-fructofuranosidase [Solanum lycopersicum]
miR2111a-5p	unigene66148	ubiquitin ligase protein cop1, putative [Ricinus communis] gi|223531761|gb|EEF33581.1| ubiquitin ligase protein cop1, putative [Ricinus communis]
miR6025a,miR6025d	unigene66250	hypothetical protein [Solanum lycopersicum] gi|356600308|gb|AET22505.1| hypothetical protein [Solanum pimpinellifolium]
miR164a	unigene66291	unnamed protein product [Vitis vinifera]
miR157a	unigene66407	PREDICTED: digestive organ expansion factor homolog [Vitis vinifera] gi|296090307|emb|CBI40126.3| unnamed protein product [Vitis vinifera]
miR156a,miR156g,miR156j	unigene66410	Multidrug Resistance associated Protein 1 [Catharanthus roseus]
miR156j	unigene66420	RNA binding protein, putative [Ricinus communis] gi|223537356|gb|EEF38985.1| RNA binding protein, putative [Ricinus communis]
miR5538	unigene66494	50S ribosomal protein L2 [Medicago truncatula] gi|355506963|gb|AES88105.1| 50S ribosomal protein L2 [Medicago truncatula]
miR6164a	unigene66665	glutamate receptor 3.1 [Solanum lycopersicum]
miR156j	unigene66754	amino acid transporter, putative [Ricinus communis] gi|223550987|gb|EEF52473.1| amino acid transporter, putative [Ricinus communis]
miR403	unigene66853	PREDICTED: uncharacterized protein LOC100254555 [Vitis vinifera]
miR6025a,miR6025d	unigene66859	reistance protein F [Solanum lycopersicum]
miR6164a	unigene66939	predicted protein [Populus trichocarpa] gi|222866996|gb|EEF04127.1| predicted protein [Populus trichocarpa]
miR6164a	unigene67022	putative RNA-directed DNA polymerase (Reverse transcriptase) [Malus x domestica]
miR6025d	unigene67027	resistance protein PSH-RGH6 [Solanum tuberosum]
miR156j	unigene67106	hypothetical protein ARALYDRAFT_918901 [Arabidopsis lyrata subsp. lyrata] gi|297312034|gb|EFH42458.1| hypothetical protein ARALYDRAFT_918901 [Arabidopsis lyrata subsp. lyrata]
miR6164a	unigene67745	hypothetical protein VITISV_029641 [Vitis vinifera]
miR162a	unigene68024	PREDICTED: uncharacterized protein LOC100261996 [Vitis vinifera] gi|297734753|emb|CBI16987.3| unnamed protein product [Vitis vinifera]
miR167d-5p	unigene68095	tubulin alpha-5 chain-like protein [Solanum tuberosum]
miR6025a	unigene69871	PREDICTED: UPF0760 protein C2orf29-like [Vitis vinifera]
miR168a	unigene70118	hypothetical protein VITISV_022597 [Vitis vinifera]
miR168a	unigene70221	AGO1A [Solanum lycopersicum] gi|409893066|gb|AFV46190.1| argonaute1-1, partial [Solanum lycopersicum]
miR156j	unigene71115	ZIP transporter [Medicago truncatula] gi|355498665|gb|AES79868.1| ZIP transporter [Medicago truncatula]
miR6164a	unigene71340	PREDICTED: ribosomal RNA large subunit methyltransferase N [Vitis vinifera] gi|296086245|emb|CBI31686.3| unnamed protein product [Vitis vinifera]
miR156a,miR156g,miR156j,miR157a	unigene86432	unnamed protein product [Vitis vinifera]
miR156a,miR156g,miR156j,miR157a	unigene90295	LIGULELESS1 protein, putative [Ricinus communis] gi|223545956|gb|EEF47459.1| LIGULELESS1 protein, putative [Ricinus communis]
miR156a,miR156j,miR157a/CNR	unigene95664	squamosa promoter binding protein-like protein [Capsicum annuum]
miR24	unigene56338	histone H2B.1-like
miR28	unigene65744	NO annotation
miR02	unigene620285	late blight resistance protein homolog R1A-10
